# Supplementary material for: Engineered Polymeric Materials for Biological Applications: Overcoming Challenges of the Bio–Nano Interface
Source: Polymers (Basel). 2019 Sep 2;11(9):1441. doi: 10.3390/polym11091441 (PMC6780590; doi:10.3390/polym11091441)
Supplement: Supplementary File 1 [file polymers-11-01441-s001.zip]

Archive with 9 entries (7 files):
- Escape Figure Permission/
- Escape Figure Permission/Escape figure citation/
- Escape Figure Permission/Escape figure citation/Bale Dordick 2010 Biotechnol and Bioeng.txt
- Escape Figure Permission/Escape figure citation/Bale_et_al-2010-Biotechnology_and_Bioengineering.pdf
- Escape Figure Permission/Escape figure citation/Hu Irvina 2007 Nano Letters Paper.pdf
- Escape Figure Permission/Escape figure citation/Hu Irvine 2007 Nano Letters.txt
- Escape Figure Permission/Fig 4. Permission - Bale Dordick 2010 Rightslink⌐ by Copyright Clearance Center.pdf
- Escape Figure Permission/Fig 4. Permission - Hu, Irvine 2007 Rightslink⌐ by Copyright Clearance Center.pdf
- Escape Figure Permission/Fig 4. Permission Updated - Bale Dordick 2010 Rightslink⌐ by Copyright Clearance Center.pdf
