# Supplementary material for: Engineered Polymeric Materials for Biological Applications: Overcoming Challenges of the Bio–Nano Interface
Source: Polymers (Basel). 2019 Sep 2;11(9):1441. doi: 10.3390/polym11091441 (PMC6780590; doi:10.3390/polym11091441)
Supplement: Supplementary File 1 [file polymers-11-01441-s001.zip › Escape Figure Permission/Escape figure citation/Bale Dordick 2010 Biotechnol and Bioeng.txt]

(1)	Bale, S. S., Kwon, S. J., Shah, D. A., Kane, R. S., and Dordick, J. S. (2010) A GFP complementation system for monitoring and directing nanomaterial mediated protein delivery to human cellular organelles. Biotechnol. Bioeng. 107, 1040-1047.
