# Supplementary material for: Engineered Polymeric Materials for Biological Applications: Overcoming Challenges of the Bio–Nano Interface
Source: Polymers (Basel). 2019 Sep 2;11(9):1441. doi: 10.3390/polym11091441 (PMC6780590; doi:10.3390/polym11091441)
Supplement: Supplementary File 1 [file polymers-11-01441-s001.zip › Escape Figure Permission/Escape figure citation/Hu Irvine 2007 Nano Letters.txt]

(1)	Hu, Y., Litwin, T., Nagaraja, A. R., Kwong, B., Katz, J., Watson, N., and Irvine, D. J. (2007) Cytosolic delivery of membrane-impermeable molecules in dendritic cells using pH-responsive core− shell nanoparticles. Nano Lett. 7, 3056-3064.
